# Supplementary material for: Functional and Phenotypic Characterization of Siglec-6 on Human Mast Cells
Source: Cells. 2022 Mar 28;11(7):1138. doi: 10.3390/cells11071138 (PMC8997871; doi:10.3390/cells11071138)
Supplement: Supplementary file 1 [file cells-11-01138-s001.zip]

Archive with 1 entries (1 files):
- cells-1639535-supplementary.pdf
